# Supplementary material for: Development of Bioceramic Bone-Inspired Scaffolds Through Single-Step Melt-Extrusion 3D Printing for Segmental Defect Treatment
Source: J Funct Biomater. 2025 Sep 23;16(10):358. doi: 10.3390/jfb16100358 (PMC12565026; doi:10.3390/jfb16100358)
Supplement: Supplementary file 1 [file jfb-16-00358-s001.zip]

Archive with 1 entries (1 files):
- jfb-3828593-supplementary.pdf
